# Supplementary material for: Description and Comparative Genomics of Macrococcus caseolyticus subsp. hominis subsp. nov., Macrococcus goetzii sp. nov., Macrococcus epidermidis sp. nov., and Macrococcus bohemicus sp. nov., Novel Macrococci From Human Clinical Material With Virulence Potential and Suspected Uptake of Foreign DNA by Natural Transformation
Source: Front Microbiol. 2018 Jun 13;9:1178. doi: 10.3389/fmicb.2018.01178 (PMC6008420; doi:10.3389/fmicb.2018.01178)
Supplement: Supplementary file 2 [file Table_2.XLSX]

## Sheet: List1
TABLE S2. Phenotypic patterns of analyzed Macrococcus spp. strains obtained by Biolog system with the Gram-positive identification panel Biolog GP2 MicroPlate.
Test	CCM 7927T	CCM 7928	P862	P865	CCM 4927T	CCM 7099T	CCM 7100T
N-acetyl-D-glucosamine	-	-	-	-	-	b	-
arbutine	-	-	-	-	b	-	b
D-cellobiose	-	-	-	b	-	-	+
gentiobiose	-	-	-	-	+	+	-
D-gluconic acid	-	b	-	b	-	+	b
a-D-lactose	-	-	-	-	-	+	+
D-mannitol	+	+	+	+	-	-	-
D-mannose	-	b	-	-	b	b	b
D-melezitose	-	-	-	-	b	-	-
3-methyl glucose	-	b	-	b	b	b	-
b-methyl-D-glucoside	-	-	-	-	+	+	+
palatinose	-	b	-	b	+	b	b
D-raffinose	-	b	-	b	b	-	-
D-sorbitol	b	b	+	b	-	b	-
D-xylose	-	b	-	b	-	b	b
acetic acid	-	b	-	b	+	+	b
b-hydroxybutyric acid	-	-	-	-	-	+	-
a-ketoglutaric acid	-	b	-	b	+	+	b
pyruvic acid	-	b	+	b	+	+	+
succinamic acid	-	-	-	-	-	+	b
N-acetyl-L-glutamic acid	-	-	-	-	b	+	b
D-alanine	+	+	+	b	-	-	-
glycyl-L-glutamic acid	+	+	+	b	b	+	b
putrescine	-	-	-	-	-	+	b
2,3-butanediol	-	-	-	-	b	+	+
adenosine	+	+	+	+	b	+	b
2´-deoxy adenosine	+	+	+	+	b	+	-
inosine	+	+	+	+	-	-	-
thymidine	+	+	+	+	b	+	-
uridine	+	+	+	+	b	+	b
D,L-a-glycerolphosphate	-	b	-	b	+	b	b
Common positive results: dextrin, D-fructose, a-D-glucose, maltose, maltotriose, D-psicose, D-ribose, sucrose, D-trehalose, turanose, a-hydroxybutyric acid, b-ketoglutaric acid, L-lactic acid, pyruvatic acid methyl ester, L-alanine, L-alanyl-glycine, L-serine and glycerol.
Common negative results: a-cyclodextrin, b-cyclodextrin, glycogen, inulin, mannan, Tween 40, Tween 80, N-acetyl-b-D-mannosamine, amygdalin, L-arabninose D-arabitol, L-fucose, D-galactose, D-galacturonic acid, m-inositol, lactulose, D-melibiose, a-methyl-D-galactoside, b-methyl-D-galactoside, a-methyl-D-glucoside, a-methyl-D-mannoside, L-rhamnose, salicine, sedoheptulosan, stachyose, D-tagatose, x…
Legend: +, positive; -, negative; b, borderline
